# Supplementary material for: Proposal of a New Prognostic Model for Differentiated Thyroid Cancer with TERT Promoter Mutations
Source: Cancers (Basel). 2021 Jun 11;13(12):2943. doi: 10.3390/cancers13122943 (PMC8231155; doi:10.3390/cancers13122943)
Supplement: Supplementary file 1 [file cancers-13-02943-s001.zip]

Archive with 1 entries (1 files):
- cancers-1231183-supplementary.pdf
